# Supplementary material for: Gut microbiome and metabolic pathways linked to sleep quality
Source: Front Microbiol. 2024 Jul 31;15:1418773. doi: 10.3389/fmicb.2024.1418773 (PMC11322573; doi:10.3389/fmicb.2024.1418773)
Supplement: Supplementary file 1 [file Table_1.XLSX]

## Sheet: Sheet1
Supplementary Table 1. Characteristics of the research participants.
	Good sleep quality group n = 99	Poor sleep quality group n = 60	P-value*
Age	48.9 ± 0.67	47.8 ± 0.83	0.235
Male (%)†	39 (39.4%)	17 (28.3%)	0.174
BMI	24.3 ± 0.31	24.0 ± 0.51	0.328
Glucose	92.2 ± 1.55	91.6 ± 2.05	0.423
Triglyceride	135.0 ± 13.4	109.0 ± 8.33	0.663
HDL	58.5 ± 1.60	61.2 ± 1.65	0.0809
WC_M	83.7 ± 0.88	82.3 ± 1.36	0.222
MetS score	1.25 ± 0.14	1.05 ± 0.13	0.753
Blood pressure medication†	47 (47.5%)	36 (60%)	0.142
PSQI	3.21 ± 0.13	8.13 ± 0.30	2.23-26
*Mann–Whitney U test
†Fisher's exact test
Average ± standard error (SE)
BMI, body mass index; HDL, high-density lipoprotein; MetS, metabolic syndrome; PSQI, Pittsburgh Sleep Quality Index; WC_M: mean of waist circumference
